# Supplementary material for: Longitudinal patterns of leukoaraiosis and brain atrophy in symptomatic small vessel disease
Source: Brain. 2016 Mar 1;139(4):1136–51. doi: 10.1093/brain/aww009 (PMC4806220; doi:10.1093/brain/aww009)
Supplement: Supplementary Data [file aww009_supplementary_data.zip]

Archive with 8 entries (8 files):
- brain-2015-01180-File010.pdf
- brain-2015-01180-File011.pdf
- brain-2015-01180-File012.pdf
- brain-2015-01180-File014.jpg
- brain-2015-01180-File015.pdf
- brain-2015-01180-File007.pdf
- brain-2015-01180-File008.pdf
- brain-2015-01180-File009.pdf
